# Supplementary material for: Induction of cardiac fibulin-4 protects against pressure overload-induced cardiac hypertrophy and heart failure
Source: Commun Biol. 2025 Apr 24;8:661. doi: 10.1038/s42003-025-08087-8 (PMC12022050; doi:10.1038/s42003-025-08087-8)
Supplement: Supplementary file 4 — Supplementary Data 1 [file 42003_2025_8087_MOESM4_ESM.xlsx]

## Sheet: Fig1c-LVEDD
Fbln-4+/+	Fbln-4R/R
3.8	6.3
3.331	5.8
3.04	4.9
2.93	5.7
4.166	6
2.747	5.63
3.578	3.5
3.005	5.23
3.686	5.64
	5.39492
3.02	5.04161
3.746	5.87811
	3.16552
2.9	6.52701
3.6	6.86507
3.5	4.06866
3.2	6.39867
2.5
2.8

## Sheet: Fig1d-EF
Fbln-4+/+	Fbln-4R/R
3.8	6.3
3.331	5.8
3.04	4.9
2.93	5.7
4.166	6
2.747	5.63
3.578	3.5
3.005	5.23
3.686	5.64
	5.39492
3.02	5.04161
3.746	5.87811
	3.16552
2.9	6.52701
3.6	6.86507
3.5	4.06866
3.2	6.39867
2.5
2.8

## Sheet: Fig1f-MyocyteArea
Fbln-4+/+	Fbln-4R/R
249.83	349.4
273.63	584.27
385.15	680.29
305.06	586.44
200.21	516.8
247.51
383.49

## Sheet: Fig1g-LVCollagen
Fbln-4+/+	Fbln-4R/R
1.2	0.48
0.31	3.52
0.49	0.83
0.45	0.74
0.28	0.5
0.74	0.18
0.49

## Sheet: Fig1h-LVW
Fbln-4+/+	Fbln-4R/R
74.34	215.08
84.73
71.3
78.21	155.75
65.72	189.85
77.41
68.44
85.21
70.13	222.87
82.53	276.17
81.92	261.39
83.62	207.47
79.17
84.73
133.65
93.08
108.49
103.21
113.18
100.97
76.8
100.77
102.79
106.51

## Sheet: Fig1h-LVWTL
Fbln-4+/+	Fbln-4R/R
41.3	119.489
46.5549
40.7429
42.9725	87.0112
37.3409	104.313
43.4888
38.2346
47.3389
39.1788	126.631
46.3652	152.58
45.5111	145.217
46.7151	112.146
44.7288
46.5549
71.0904
50.587
57.7074
55.491
60.2046
53.9947
42.1978
54.1774
56.1694
57.2634

## Sheet: Fig1i-RVW
Fbln-4+/+	Fbln-4R/R
18.14	54.91
20.38
18	33.56
21.46	64.12
17.74	34.78
18.63
18.82
18.91
17.58	41.59
17.39	47.41
18.91	55.29
21.89	43.09
19.76
20.38
32.34
26.13
27.87
16.94
33.76
25.08
25.85
29.33
22.98
25.79

## Sheet: Fig1i-RVWTL
Fbln-4+/+	Fbln-4R/R
10.0778	30.5056
11.1978
10.2857	18.8539
11.7912	35.8212
10.0795	19.1099
10.4663
10.514
10.5056
9.82123	23.6307
9.76966	26.1934
10.5056	30.7167
12.2291	23.2919
11.1638
11.1978
17.2021
14.2011
14.8245
9.1058
17.955
13.4118
14.2033
15.7688
12.5574
13.8656

## Sheet: Fig1j-ANP
Fbln-4+/+	Fbln-4R/R
0.92	13.68
0.99	6.81
1.09	30.02

## Sheet: Fig1k-BNP
Fbln-4+/+	Fbln-4R/R
1.57	6.1
0.76	4.53
0.84	9.59

[truncated: 8 more sheets: Fig1l-aSKA, Fig1m-SERCA2a, Fig2b-Fibrosis, Fig2c-SarcomereLength, fig2d-Frequency, Fig2e-DynamicForce, Fig2i-SingleCellForceCurve, Fig2j.SingleCellFMax]
