# Supplementary material for: Induction of cardiac fibulin-4 protects against pressure overload-induced cardiac hypertrophy and heart failure
Source: Commun Biol. 2025 Apr 24;8:661. doi: 10.1038/s42003-025-08087-8 (PMC12022050; doi:10.1038/s42003-025-08087-8)
Supplement: Supplementary file 5 — Supplementary Data 2 [file 42003_2025_8087_MOESM5_ESM.xlsx]

## Sheet: Fig3a-Survival
Kaplan-Meier survival
Days	M +/+ mTAC	M +/R mTAC	M +/+ sTAC	M +/R sTAC
29	0
28	0
29	0
28	0
30	0
26	0
28	0
27	0
27	0
28	0
30		0
28		0
26		0
26		0
11		1
26		0
7		1
3		1
29		0
34		0
34		0
31		0
28		0
26		0
33		0
26		0
14		1
33		0
28			0
28			0
28			1
29			0
16			1
28			0
2				1
19				1
17				1
28				0
2				1
6				1

## Sheet: Fig3e-absSPG
+/+ sham	+/R sham	+/+ mTAC	+/R mTAC
12	6	83	45.9
19	17.4		44.2
4.9	4.4		65.6
7		72.9	78.6
3.3		39.9	25.6
-5	7.8	62.9	69.1
7.7	4.1		69.2
		45.3	58.9
11.4	12.1	63.9	78.8
12.7	-1	75	76.4
2		76
		69.4
			59.3
			79.6

## Sheet: Fig3f-AorticDiameter
+/+ sham	+/R sham	+/+ mTAC	+/R mTAC
1.382	1.516	1.613	1.64
1.781	1.49	1.692	1.68
1.52	1.84		1.86
1.687	1.448	1.855	1.87
1.582	1.794	1.571	1.81
1.71	1.519	1.821
1.637	1.552	1.638	1.73
1.582	1.598	1.619	1.79
1.611	1.744	1.741	1.63
1.57	1.512	1.787	1.89
1.469	1.378	1.69	1.56
1.42		1.709	1.26
			2.15
			1.63

## Sheet: Fig3g-AorticDistensibility
+/+ sham	+/R sham	+/+ mTAC	+/R mTAC
14.3	13.1	21.5	20.8
12.8	15.5	17.9	23.3
21.6	9.5		14.7
11.1	20.2	14.4	11.9
12.4	16.8	22.7	20.3
20.7	20.7	18.8
11.6	15.4	27.1	22.3
9.4	16.2	17.8	23.7
19.7	15.9	10.1	13.6
19.1	10.3	8.8	18.8
17.6	12.5	18.5	22.2
21.1		19.1	7.9
			15.4
			15

## Sheet: Fig3h-LVWTL
+/+ sham	+/R sham	+/+ mTAC	+/R mTAC
46.55	47.21	86.41	79.82
71.09	49.71	80.24	106.6
50.59	51.34		80.86
57.71	71.74	75.71	93.61
55.49	43.57	71.46	93.53
60.2	57.26	81.77	76.36
53.99	51.86	66.97	109.89
42.2	55.28	104.36	97.54
54.18	59.44	87.53	78.01
56.17	62.37	77.03	96.21
57.26		83.52	71.47
		78.44	73.93
			109.94
			74.31

## Sheet: Fig3i-RVWTL
+/+ sham	+/R sham	+/+ mTAC	+/R mTAC
11.2	13.07	14.66	16.76
17.2	12.69	15.38	20.01
14.2	11.66		14.39
14.82	17.93	16.07	16.11
9.11	10.38	12.38	23.32
17.95	13.87	14.84	13.98
13.41	12.98	11.35	19.8
14.2	13.83	18.58	19.96
15.77	13.49	21.43	14.04
12.56	15.01	10.08	21.38
13.87		15.06	10.12
		14.82	10.93
			23.95
			13.68

## Sheet: Fig3j-LVEDD
+/+ sham	+/R sham	+/+ mTAC	+/R mTAC
2.8	3.3	4.2	4.8
3.8	3	3	5.5
3.3	2.9		4.5
3.8	4.2	2.8	4
3.4	2.7	3.2	4.9
3.9	3.6	4.9	3.8
3.3	3	3.5	4.3
2.8	3.7	4.6	4.8
3.5	3	3.8	3.6
3.7	3.7	3.6	4.8
3.2	2.3	3.9	3.1
3.8	3.4	3.2	3.1
			5.3
			3.8

## Sheet: Fig3k-EF
+/+ sham	+/R sham	+/+ mTAC	+/R mTAC
76.6	79.1	36.1	18
70.8	74.8	59.5	20.5
67.2	88.4		38.2
62	61.3	49.1	30.3
68.1	73.8	51.6	27.3
80.1	67.1	20.1	44.6
81.7	84.9	79.5	28.7
78.9	78.2	47.2	25.9
76.6	78.6	59.6	32.6
65.8	65.7	68	45.5
69.2	68.8	71.1	65.7
73.2	71.7	69.6	66.7
			65

## Sheet: Fig3l-dPdTmin
+/+ sham	+/R sham	+/+ mTAC	+/R mTAC
-15900	-14400	-8900	-7560
-8400	-16200	-9954.6	-6940
-11900	-10800		-6430
-14700	-9057	-13319.9	-6880
-11100		-6309.2	-5865.6
-13500	-12600	-8370	-8320
-11600	-12700		-5030
		-5709.2	-5750
-14844	-14300	-7860	-12600
-17900	-12900	-8800	-9610
-8280		-9590
		-11900
			-4010
			-9190

## Sheet: Fig3m-dPdT40
+/+ sham	+/R sham	+/+ mTAC	+/R mTAC
8720	9300	7580	6870
7740	9320	8938.5	5910
9120	8630		6930
9570	10151	10916.2	7060
10500		5801	6747.8
10900	9610	6850	7590
10300	8990		4570
		6691.3	5710
10276	11300	8340	10900
11800	11500	9400	10400
9010		8220
		11700
			3850
			9520

[truncated: 9 more sheets: Fig3n-LVEDP, Fig4c-MyocyteSize, Fig4d-Collagen, Fig4e-ANP, Fig4f-BNP, Fig4g-aSKA, Fig4h-CTGF, Fig4i-SERCA2a, Fig4j-PRCngAngI]
