# Supplementary material for: Induction of cardiac fibulin-4 protects against pressure overload-induced cardiac hypertrophy and heart failure
Source: Commun Biol. 2025 Apr 24;8:661. doi: 10.1038/s42003-025-08087-8 (PMC12022050; doi:10.1038/s42003-025-08087-8)
Supplement: Supplementary file 6 — Supplementary Data 3 [file 42003_2025_8087_MOESM6_ESM.xlsx]

## Sheet: Fig5a-mRNA.Fibulin4
sham +/+	sham +/R	mTAC +/+	mTAC +/R
0.565113	0.812785	1.31608	2.66725
1.80385	0.75237	0.947277	1.01837
0.748217	0.766255	1.60678	1.09834
1.06036	0.459121	0.707337	2.7013
1.37473	0.105686	1.55088	2.52547
1.23721	0.67885	2.98482	1.54229
0.482851
0.727661

## Sheet: Fig5b-mRNA.ELN
sham +/+	sham +/R	mTAC +/+	mTAC +/R
0.78079	0.451581	1.90616	8.56905
0.385207	0.425484	2.61001	5.27707
1.24729	0.871675	6.76629	2.27378
1.71505	0.391071	2.73699	1.3865
1.36341	1.33408	0.81298	12.9464
0.622209	0.85876	4.15096	9.55682
0.886038

## Sheet: Fig5c-mRNA.PAI1
sham +/+	sham +/R	mTAC +/+	mTAC +/R
0.882063	0.932474	0.488622	0.416654
0.53026	0.760336	0.677412	0.950024
1.261	1.30819	0.693808	0.464907
1.02144	0.648754	1.01873	0.687972
1.34427	1.1943	1.31471	0.439181
0.54869	0.641788	0.758683	0.894208
0.757466
1.65481

## Sheet: Fig5e-Fibulin-4
+/+ sham	+/R sham	+/+ mTAC	+/R mTAC
0.002	0.007	0.023	0.01
0.002	0.003	0.089	0.02
0.009	0.021	0.06	0.119
0.048	0.078		0.103
0.003	0.012
0.003	0.036	0.121	0.052
	0.005	0.473
0.008		0.043	0.015
		0.236
		0.301
			0.369
			0.134
	0.02		0.241
	0.072		0.336
			0.143
			0.398

## Sheet: Fig5g-pSMAD2-SMAD2
+/+sham	+/Rsham	+/+mTAC	+/RmTAC
1.269	4.164	2.138	2.032
3.874	2.261	2.377	1.467
1.102	2.338	1.146	1.055
3.283	1.58	1.406	0.664
0.521	1.265	0.5	0.967
0.793	1.015	0.328	1.66
	0.521	1.255	1.297
		1.087	0.53
		0.34	0.663
			0.81
			1.34
			0.518
			0.366
			0.576

## Sheet: Fig5i-pERK-ERK
+/+sham	+/Rsham	+/+mTAC	+/RmTAC
3.437	3.16	0.593	1.076
3.758	1.042	0.819	0.92
1.381	3.519	1.547	2.472
0.841	1.715	4.997	0.936
1.558	0.99	1.278	2.237
0.718	0.966	0.744	3.662
	1.24	1.291	1.544
		1.32	0.49
		1.779	0.809
			1.426
			0.998
			1.168
			0.832
			2.388

## Sheet: Fig5k-pFAK-FAK
+/+sham	+/Rsham	+/+mTAC	+/RmTAC
3.912	5.907	2.302	1.787
8.187	3.535	2.783	2.234
2.803	4.56	2.889	1.654
5.719	3.157	2.526	0.665
1.969	2.844	2.058	1.72
1.819	1.974	0.903	3.897
	1.65	3.717	2.109
		1.339	1.963
		0.881	2.32
			1.473
			2.387
			2.015
			1.464
			1.223

## Sheet: Fig6e-Fibulin-4
+/+ sham	+/R sham	+/+ TAC	+/R TAC
2.25051	1.03518	8.0701	2.09803
1.58681	3.20002	19.882	2.57917
0.97523	2.47099	2.95085	0.926816
1.38239	2.20405	8.06777	0.5711
			2.10062

## Sheet: Fig6f-Elastin
+/+ sham	+/R sham	+/+ TAC	+/R TAC
1.82707	1.11689	2.31977	8.31816
2.81914	0.411084	8.13855	6.28639
2.44788	0.970358	7.13947	1.70475
3.51657	0.265493	9.22555	5.8461
			1.95407
