# Supplementary material for: Induction of cardiac fibulin-4 protects against pressure overload-induced cardiac hypertrophy and heart failure
Source: Commun Biol. 2025 Apr 24;8:661. doi: 10.1038/s42003-025-08087-8 (PMC12022050; doi:10.1038/s42003-025-08087-8)
Supplement: Supplementary file 7 — Supplementary Data 4 [file 42003_2025_8087_MOESM7_ESM.xlsx]

## Sheet: Fibulin-4
fib4 mRNA
sh mock	sh Fib4 #1	sh Fib4 #2
0.97153	0.217234	0.143809
1.07025	0.280028	0.120887
1.06199	0.24725	0.103573
0.936774	0.293796	0.140583
1.00364	0.34615	0.10247
0.955819	0.185636	0.093476
1.00425	0.361105	0.11693
0.985975	0.342077	0.124667
1.00978		0.134504

## Sheet: CellSize
sh mock	sh Fib4 #1	sh Fib4 #2
2738.7	1041.68
2450.9	963.246
2541.65	810.916
2987.62	553.445
2629.8	796.007
1844.17	2185.13
1391.07	974.914
1405.98	987.878
2156.61	2168.28
2123.55	1937.51
2407.47	2813.9
1563.49	1553.12
1250.4	3130.22
1812.41	1225.77
595.19	1735.27
2323.85	2472.94
1444.87
2765.28
2947.43	1126.6
2444.41	2859.27
1728.79	2116.42
2934.47	1394.31
1752.12	926.298
1365.79	1643.22
1901.21	4234.78
540.027	1615.35
715.628	2474.23
1476.63	3673.43
1384.59	2025.02
1754.07	1592.01
645.362	593.57
1670.45	4700.2
1787.13	1555.07
810.916	4668.44
2470.99	1118.82
1234.2	2076.88
1798.79	3589.81
2815.84	2603.23
976.21	2713.42
1864.26	2524.79
2859.27	1993.26
3316.91	5144.88
2526.09	2329.03
2071.69	1247.16
1116.87	2675.18
976.21	2681.66
1999.74	814.157
7752.64	1329.49
1428.02	1245.87
2052.89	2330.98
1165.49	3069.94
1641.93
3700.01	1394.31
2964.28	1633.5
1973.16	979.451
2706.94	1639.98
1921.31	1170.67
1645.17	1993.26
2553.32	1476.63
819.342	4721.59
1031.31	1297.72
1512.93	4032.54
2728.33	1457.83
3726.58	2041.23
1073.44	1512.93
1405.98	1223.83
971.673	2310.88
2780.19	3302
3899.01	1822.13
1477.93	792.766
3451.09	1321.06
2479.42	1648.41
2856.03	1901.21
1732.03	703.96
1416.35	859.532
1873.99	1491.54
797.303	2442.47
5669.93	1947.88
1711.93	781.098
2498.22	2211.71
1446.16	2299.22
1608.22	2412.65
4621.12	1365.79
750.632	3180.14
904.259	2069.75
1051.4	3136.71
1488.3	1145.39
2192.26	2193.56
2360.8	4790.3
1872.69	1882.41
3221.62	764.244
2198.74	869.255
2402.93	2231.8
1370.97
1389.12	3365.53
1864.26	1157.06
1953.07	1349.58
2021.13	1182.34
1643.22	2310.88
2514.42	2940.95
1867.51	1488.3
2115.12	715.628
1183.64	4256.82
944.448	1269.2
1782.59	3991.05
1969.27	1647.11
2111.88	2551.37
1966.03	1345.69
2028.26	1688.6
1349.58	2347.18
580.152	668.957
550.074	1730.73
578.531	814.157
827.769	1608.22
2653.14	2292.09
1145.39	2072.99
2899.46	2879.37
627.017
1055.29	2378.95
1984.83	1636.74
1345.69	1459.78
1339.21	1662.02
2091.79	1733.97
1350.88	1334.02
2877.42	1899.27
3486.09	1262.07
2013.35	2499.51
2192.26	1543.4
3246.9	1461.07
2435.99	914.63
1464.96	1941.4
2894.28	1361.25
1752.12	909.444
1055.29	1065.02
1647.11	3723.34
1297.72	1287.35
1349.58	877.682
580.152	1249.11
550.074	777.209
578.531	1809.16
827.769	1018.34
2653.14	2349.13
1145.39	1560.25
2899.46	381.215
627.017	2603.23
1055.29
1984.83	1682.12
1345.69	1596.55
1339.21	2126.79
2091.79	2367.28
1350.88	1402.73
2877.42	1758.61
3486.09	2011.41
2013.35	2251.9
2192.26	1797.5
3246.9	2442.47
2435.99	1638.68
1464.96	1611.46
2894.28	1026.77
1752.12	1105.2
1055.29	929.539
1647.11	978.155
1297.72	1630.26
8971.28	1556.36
1818.89	1687.3
1524.6	976.21
1260.78	1840.93
995.009	2741.95
1001.49	1901.21
1743.7	1599.79
8530.5	1044.92
1834.45	1313.93
1297.72	6213.13
790.821
1315.87	2257.08
1133.73	1674.98
1370.97	6181.37
1304.21	7726.71
2549.43	2243.47
2585.08	867.959
1869.45	816.101
1250.4	1703.51
1170.67	1812.41
1670.45	5241.46
1904.45	1534.97
1146.69	1011.86
1237.44	3362.29
2028.26	1122.06
1365.79	3594.99
2374.41	4037.72
1272.44	4315.16
1663.32	1292.54
1682.12
1026.77	2257.08
1118.82	1674.98
1270.5	6181.37
884.164	7726.71
1934.27	2243.47
1419.59	867.959
958.06	816.101
	1703.51
1809.16	1812.41
3778.44	5241.46
2362.74	1534.97
1792.31	1011.86
790.821	3362.29
1098.72	1122.06
1746.94	3594.99
1327.54	4037.72
1623.78	4315.16
2170.22	1292.54
1789.07
1031.31	2409.41
991.767	9113.89
1114.93	3038.18
2609.71	2196.8
1457.83	2338.76
1185.58	3126.34
1733.97	3758.34
1275.68	1110.39
1148.63	2270.69
1477.93	2377.65
1971.22	4791.6
1877.88	1593.31
1653.59	1838.98
2721.85	1512.93
3820.57	2668.7
3108.19
2285.6	2992.8
2176.7	1616.65
2389.32	2228.56
1770.92	2160.5
2188.37	1639.98
1206.97	2187.07
3193.75	3489.34
1215.4	3134.76
1619.89	1419.59
852.401	1426.07
1861.02	1598.5
1643.22	1765.73
1636.74	3338.95
762.3	2032.8
1202.44	2089.84
2251.9	2868.99
1586.83	2946.13
2300.51	2646.66
1663.32	4892.07
1411.16	7506.32
1419.59
2611.65	3786.87
1374.21	3160.04
1270.5	3347.38
1651.65	2598.04
1160.3	3007.71
1792.31	4360.54
1347.64	2371.17
1719.06	715.628
1043.62	1292.54
1085.11	1411.16
1977.7	3397.29
2705	9217.6
2218.84	1444.87
4660.01	2959.1
1299.02	1262.07
1011.86	947.689
1267.26	5791.79
10345.5
2176.7	2725.09
1381.34	3250.14
1374.21	1942.7
3439.42	2758.8
2071.69	872.496
2591.56	869.255
2989.56	1307.45
1959.55	4283.4
2528.03	2671.94
1656.84	986.582
4034.48	8310.1
1812.41	894.535
1302.26	882.867
949.634	1782.59
911.389	1862.32
3131.52	1396.25
1142.15	1122.06
3174.95	1247.16
3324.04	1085.11
3270.24	1454.59
2658.33	1448.11
1249.11
1334.02	1053.35
300.966	822.584
3551.56	700.719
2516.37	876.385
4850.59	2817.14
1538.21	1420.88
2192.26	700.719
1234.2	1745.64
1988.07	1440.98
1405.98	1838.98
924.353	1146.69
2100.21	491.541
2227.26	1882.41
1396.25	1237.44
1400.79	1292.54
1636.74	1685.36
750.632	1185.58
702.016	1177.16
2297.27	1837.69
1023.53
2048.36	2713.42
1702.21	2470.99
1349.58	1660.08
1044.92	1194.01
1414.4	1250.4
1820.83	862.773
1818.89	1691.84
1896.03	2922.8
2790.56	540.027
1501.26
2397.74	3698.06
596.875	1676.93
491.541	1312.63
1579.7	1093.54
874.441	2113.18
638.685	2593.5
1881.12	770.726
1650.35	1212.16
627.017	1590.07
1118.82	2491.09
1561.55	654.048
2987.62	3130.22
540.027	2306.99
357.814	1894.08
867.959	1645.17
1264.02	991.767
2111.88	1255.59
1853.89	1922.6
1533.03	1113.63
	309.328
949.634	543.398
896.48	790.821
891.294	3180.14
805.73	1125.3
941.207	1087.06
1488.3
1229.01	1100.02
1471.45	1690.54
1566.73	2434.69
951.578	7279.44
801.192	1006.68
1085.11	446.425
560.122	647.047
856.291	635.314
1123.36	767.485
877.682	1592.01
1205.68	1544.69
1711.93	1647.11
1966.03	1122.06
1569.97	1981.59
1347.64	859.532
1150.58	730.537
1702.21	1284.11
1434.5	1469.5
1461.07	876.385
2315.42	643.677
2678.42	1028.07
3114.67	2096.32
969.728	1442.92
1205.68	1356.06
1685.36	1740.45
1656.84	2772.41
1483.11	1494.78
960.005	3200.23
1436.44	2280.42
1533.03	1663.32
1284.11	2384.13
917.871	1528.49
1234.2	1260.78
840.734	530.045
860.828	630.323
1735.27	909.444
1476.63	1215.4
431.386	4335.26
849.16	4173.2
1693.78
667.012	2103.45
1202.44	1503.21
1138.91	1422.83
1190.12	1168.73
926.298	1432.55
926.298	5881.89
	735.723
2227.26	974.914
1553.12	2064.56
1428.02	1180.4
1586.83	2235.69
402.93	2335.51
1746.94	867.959
1541.45	3690.28
1310.69	2999.29
2974.65	2693.33
851.105	2400.99
983.341	847.864
901.018	1969.27
2946.13	974.914
1385.88	1737.21
2185.13	5179.88
1048.16	1641.93
1255.59	884.164
1396.25	1758.61
1162.25	556.751
1748.88	1225.77
1289.3	1384.59
1428.02	1227.07
1215.4	4094.77
1321.06	2306.99
784.339	707.202
877.682	956.116
1501.26
1130.48	2130.03
2351.07	3517.86
503.273	1794.26
1011.86	1598.5
1081.87	1055.29
937.966	2048.36
1630.26	1803.98
1188.82	1352.82
1321.06	695.534
1015.1	967.784
384.521	1623.78
1549.88	1439.68
844.623	2417.84
1849.35	4034.48
749.335	831.01
488.235	1223.83
366.176	1223.83
513.321
1114.93	4472.68
1374.21	1743.7
	2268.75
1558.31	1633.5
1461.07	1031.31
983.341	2434.69
740.909	3099.76
1145.39	2410.71
725.351	1125.3
1315.87	1325.6
1240.68	3808.91
961.301	4534.26
1035.2	2813.9
1091.59	1357.36
829.066	548.389
1043.62	779.153
601.932	1653.59
1142.15	1173.92
1267.26	1151.88
1205.68	1608.22
493.226	4724.83
733.778	1695.08
1183.64	1243.92
947.689	3205.42
650.159	4042.91
428.016	5452.13
406.3	1579.7
337.719	1606.92
434.692	1223.83
1300.96	3258.57
1232.26	2144.94
1337.27
1035.2	2663.51
1335.97	4044.21
591.884	4508.98
673.494	2989.56
1148.63	3220.33
486.549	2441.17
1250.4	3038.18
661.827	1601.74
	1090.3
1210.22	3628.05
862.773	1822.13
1599.79
541.712	939.91
1396.25	808.971
1850.65	2285.6
1428.02	2242.17
1578.4	9593.57
742.205	1902.51
1330.78	2824.27
914.63	1364.49
1188.82	1682.12
1391.07	3678.61
1456.54	1210.22
1068.26	829.066
1272.44	1643.22
1538.21	1685.36
1367.73	3198.29
1498.02
2491.09	3305.24
2680.36	9172.23
1631.56	1994.55
1280.87	1847.41
2043.17	2275.23	1748.88
1844.17	2832.05	4048.1
1393.01	4496.01	1901.21
2417.84	1128.54	1135.02
1015.1	1205.68	1021.59
908.148	1826.02	1859.08
864.717	1071.5	2014.65
958.06	4489.53	712.387
1066.96	4604.91	3686.39
2850.84	2698.51	1635.44
1790.37	1711.93	1835.74
2459.32	4914.11	593.57
1419.59	4273.68	5936.99
		550.074
768.782		476.502
718.869	1909.64	750.632
698.775	869.255	1916.12
1342.45	1989.37	7823.94
1440.98	565.113	1645.17
605.237	1078.63	1720.36
707.202	2100.21	1367.73
1178.45	1610.16	1613.4
1130.48	1264.02	3601.48
796.007	5564.27	3111.43
889.35	3068	3523.04
1070.2	1872.69	1613.4
749.335	1680.17	4870.68
991.767	2446.36	1849.35
998.25	5367.21	1146.69
816.101	1257.54	765.541
812.86	2124.84
1001.49	677.384	5728.27
1015.1	4372.2	1048.16
1536.27	2253.84	745.446
3342.19	1289.3	709.146
1151.88	3661.76	3803.72
772.671	3139.95	2738.7
1859.08	1599.79	1100.02
1564.79	1019.64	1899.27
1553.12	3417.38	2730.28
1623.78	2095.03	2745.19
1810.46	5275.17	2409.41
1483.11	2310.88	1809.16
1708.69	2485.9	2078.17
1293.84	4114.86	4529.07
1056.59	2126.79	2546.18
	2285.6	2743.89
1114.93	2063.26	5804.76
1218.64	1881.12	2432.75
1003.43	1775.46	4358.59
1405.98	2986.32	733.778
1393.01	2671.94
747.391	852.401	1583.59
1051.4	3857.52	3429.05
1114.93	2785.38	1334.02
2161.79	946.393	1250.4
1842.22	2021.13	2929.28
2084.66	2981.14	1859.08
851.105	2113.18	1297.72
1404.68	2904	2479.42
1287.35	1660.08	2021.13
984.637	1377.45	2728.33
1456.54	563.428	1835.74
1501.26	630.323	5485.84
	1151.88	3090.04
1755.36	3128.28	690.348
1476.63	1997.8	717.573
1212.16	894.535	1100.02
1400.79	1534.97	2454.14
1481.17	2227.26
578.531	9489.85	7331.3
272.509	4183.57	2017.89
267.518	2034.74	1332.73
553.445	1610.16	7123.87
1922.6		2741.95
1558.31	4278.86	2895.57
1575.16	3701.95	2120.31
1105.2	5153.3	1004.73
880.923	1889.54	1929.73
929.539	2768.52	1703.51
1066.96	2758.8	4111.62
1148.63	3596.29	4955.6
1850.65	2130.03	2696.57
1094.83	2502.75	4770.21
956.116	2664.81	4012.45
761.003	1584.88	1238.74
1499.97	1494.78	4061.06
1446.16	1733.97	1531.73
856.291	3728.53	3257.28
897.776	1.67174
685.81	1096.78	1636.74
1003.43	2634.99	2224.02
1024.83	1538.21	1087.06
1514.88	1568.03	1705.45
1394.31	5761.33	860.828
894.535	8148.05	1774.16
1997.8	3578.14	1897.97
	5936.99	926.298
1560.25	1.67174	996.305
535.036	4199.78	1197.25
1001.49	1.67174	6534
852.401	1.67174	1682.12
902.962	1197.25	1785.83
797.303	2064.56	1553.12
1061.78	1.67174	788.876
1270.5	2176.7	1932.97
1359.31	1849.35	1292.54
998.25	2613.6	576.846
2006.22	1479.87	2002.98
2345.89	2205.22	1116.87
725.351	2481.36	1703.51
1623.78	3088.09	2939
1347.64	2920.85	2501.46
1827.32	2051.6	2491.09
888.053	1503.21	2314.12
2008.17	4883.64	1722.31
854.346	5214.88
489.855	3726.58	3464.06
431.386	1377.45	1767.03
	3281.91	1367.73
621.961	2494.33	1512.93
764.244	4477.21	2039.93
595.19	5380.18	1409.22
661.827	1631.56	2675.18
1905.75	3255.33	8673.1
1225.77	1215.4	1924.55
1194.01	4557.59	745.446
787.58	1979.65	1678.87
1774.16	11778	1120.11
709.146	1630.26	1717.12
770.726	3285.15	934.725
		1446.16
2121.6	5659.56	4164.77
1680.17	5276.46	1183.64
1651.65	3191.81	958.06
1606.92	844.623	2029.56
934.725	1188.82	2023.08
2593.5	976.21	1921.31
1875.93	3956.05	1735.27
730.537	3670.19	642.056
952.875	6734.94
877.682	4482.4	2263.56
	2967.52	1270.5
914.63	3887.34	1516.17
1073.44	1822.13	603.552
2406.17	1397.55	4582.87
779.153	6435.47	2014.65
1043.62	2461.27	1477.93
3168.47	2897.52	4355.35
	5532.51	712.387
931.484	4579.63	1123.36
580.152	3243.66	3114.67
947.689	3322.1	2494.33
1988.07	3257.28	4922.54
1384.59	1033.25	3096.52
3261.81	3880.86	1278.93
1051.4		1887.6
825.825	1655.54	2919.56
2257.08	3186.62	3241.72
1330.78	5059.31	2629.8
2216.89	2720.55	2569.52
1869.45	1618.59	2225.32
1979.65		2384.13
1407.92	1324.3	2636.93
1653.59	1979.65	4576.39
1048.16	6851.62	1708.69
1039.73	1869.45	1028.07
829.066	3073.18	1758.61
1564.79	2170.22	1951.12
1630.26	1508.39
1770.92	1131.78	2430.8
4061.06	2327.09	1088.35
1170.67	2243.47	568.484
1071.5	1356.06	820.639
882.867	1456.54	892.591
2111.88	3139.95	476.502
1111.69	3281.91	384.521
1153.82	1919.36	1317.82
1337.27	611.914	1335.97
1830.56	3388.86	1494.78
	939.91	1496.73
		1592.01
	2620.08	805.73
1361.25	3101.7	2790.56
781.098	1877.88	2128.09
1534.97	2288.84	3964.48
974.914	1214.11	2060.02
1245.87	2892.33	1359.31
2989.56	3766.77	3368.77
1705.45	7493.35	867.959
824.528	5221.36	2740.65
1578.4	967.784	1959.55
509.95	3922.34	1752.12
943.151	5442.4	1214.11
984.637	1667.21	1695.08
1436.44	1573.21	2268.75
4079.86	1740.45	1579.7
707.202	1549.88	1295.78
2633.05	3788.81	1278.93
3757.05		750.632
929.539	5452.13	1272.44
1536.27	3149.67	1698.97
503.273	1635.44	1432.55
967.784	1258.83	954.819
856.291	2400.99	2054.84
	2721.85	2432.75
4153.11	1739.16	1648.41
700.719	2422.38	3148.38
1126.6	1496.73	2253.84
5281.65	1198.55	1936.21
2767.23	718.869
2986.32	2820.38	1523.3
2435.99	3454.33	1746.94
2213.65	1070.2	1658.78
5457.31	2250.6	4848.64
316.004	928.242	2043.17
244.117	2793.8	3021.32
511.635	926.298	2104.75
814.157	2499.51	2248.65
2004.93	2019.84	3093.28
1770.92		3700.01
4962.08	1459.78	3069.94
652.103	2439.23	2752.32
673.494	6579.37	2123.55
5266.74	2557.85	1230.31
2481.36	10883.5	1961.5
1538.21	1317.82	2937.71
1598.5	1994.55	804.434
2096.32	2205.22
	1680.17	1494.78
2095.03	1058.53	4990.6
1345.69	1345.69	825.825
4978.93	1568.03	616.97
1116.87	2032.8	4521.29
1615.35	802.489
1592.01	4882.35	2106.7
2541.65	2640.18	1424.77
1440.98	1464.96	909.444
1616.65	2141.7	1357.36
5335.45	951.578	1428.02
996.305	969.728	3044.66
2434.69	1973.16	2981.14
1503.21	2762.04	506.579
1083.17	3231.99	506.579
1834.45	3004.47	5124.78
3745.38	2084.66	1752.12
10831.7	2218.84	7519.28
3240.42	1877.88	5101.44
2084.66	3360.34	2698.51
4880.4	3029.75	2677.12
2491.09	3462.76	2063.26
1160.3	1.67174	1723.6
661.827	7564.66	824.528
2513.13	5850.13	627.017
1590.07	3079.66	3794
2406.17	2001.04	817.398
1347.64	1108.45	7396.12
1254.29	697.478	4290.53
2211.71	1128.54	1881.12
540.027	862.773	3908.73
956.116	1957.61	1805.92
2357.55	406.3
1899.27	2872.24	8621.25
703.96	3248.85	1277.63
1630.26		1820.83
1560.25	3976.14	3980.68
1113.63	961.301	7525.77
1414.4	6341.48	9314.83
2069.75	851.105	1324.3
1595.26	5828.74	1509.69
2251.9	2051.6	1183.64
2113.18	1708.69	1778.7
1459.78	1059.83	902.962
5204.51	1125.3
1108.45	1407.92	1180.4
1904.45	6226.1	1937.51
1885.65	3443.96	1361.25
1967.98	4888.83	1142.15
1131.78	4149.87	3488.04
1924.55	3507.49	1295.78
2126.79	710.443	1477.93
2109.94	1426.07	3183.38
3328.58	6819.21	5524.08
2330.98	1974.46	2222.08
	908.148	2312.18
1606.92		2967.52
678.68	3902.25	974.914
1584.88	3340.89	1220.59
1208.92	3690.28	1384.59
2791.86	1466.26
1745.64	1422.83	1413.11
1529.79	2279.12	984.637
2606.47	8128.6	1581.64
3293.57	2230.5	2295.33
2865.75	1750.83	1494.78
2213.65	1061.78	2213.65
3273.48	1079.92	1235.5
2118.36	6773.84	1809.16
2519.61	3941.14	647.047
1571.92	3746.68	1347.64
1173.92	1.67174	1275.68
1198.55	3123.09	1698.97
928.242	7149.8	3388.86
3407.66	2574.71
1842.22	3808.91	2917.61
967.784	12050.3	6540.48
777.209	4499.25	670.253
1234.2	1765.73	867.959
4144.68	886.109	943.151
1327.54	2319.31
715.628	2282.36	3875.67
851.105	1.67174	3373.95
1399.49	2790.56	1491.54
1986.13	5975.89	2243.47
1394.31	12147.5	2810.66
2507.94	4084.4	3482.85
3821.87	2045.12	3852.34
1881.12	1457.83
1131.78	2072.99	2454.14
995.009	2387.37	1065.02
5136.45	1643.22	1349.58
1085.11	1327.54	6035.52
1827.32	2785.38	1616.65
1846.11	1748.88	586.828
2247.36		1220.59
2828.81	7856.35	1444.87
1290.59	3010.95	1939.46
	1397.55	3706.49
10371.4	1986.13	1754.07
1474.69	2426.26	2215.59
1324.3	2188.37	1113.63
1837.69	1921.31	742.205
3181.43	1009.92	2273.93
4840.21	851.105	1599.79
2287.55	1902.51	1603.68
1329.49	2076.88	1745.64
981.396	4525.83
2345.89	3642.96	1413.11
2146.89	5029.49	1852.6
2103.45	14195.9	1198.55
1075.39	2025.02	1295.78
2319.31	1341.15	4268.49
1446.16	4728.07	2200.04
2390.61	1186.88	2064.56
2725.09	762.3	1534.97
2066.51		2487.84
1682.12	5093.02	2872.24
3171.71	2583.13	5044.4
1345.69	2330.98	1782.59
5893.56	3096.52	3566.47
2680.36	4880.4	2231.8
1120.11	2534.52	1284.11
2811.95	2856.03	1826.02
2927.33	7188.69	1190.12
1321.06		1088.35
1313.93	4183.57	1512.93
1683.41	2698.51
2481.36	2822.32
1058.53	3864	1571.92
2511.18	10669.6	2811.95
1538.21	5892.27	1857.78
3176.9	3725.29	1105.2
3193.75	1300.96	3390.81
1575.16	670.253	1001.49
1245.87	1083.17	2248.65
1571.92	2327.09	877.682
931.484	2782.14	3795.29
3395.99	4141.44	681.921
3930.77	2395.8	1464.96
3255.33	2004.93	1202.44
894.535	1909.64	1544.69
1325.6	2706.94	1774.16
2192.26	1636.74	1426.07
1549.88	2952.61	1869.45
1621.83	1578.4	1158.36
991.767	3165.23	1523.3
2362.74	7908.21
3815.39	6955.34	941.207
1726.84	2494.33	1961.5
1183.64	2025.02	2927.33
822.584	1235.5	1245.87
655.344	1810.46	2310.88
1381.34	7856.35	2190.32
1128.54	2294.03	1966.03
2456.08	2524.79	1432.55
1098.72	2736.76	1309.39
1150.58		3701.95
1299.02	1889.54	1300.96
1051.4	1817.59	2071.69
4828.55	1966.03	1785.83
5913.66	1561.55
588.514	8549.94
1278.93	4586.11
1120.11	1627.02
5091.07	1009.92
1046.87
1011.86	1794.26
	2190.32
2091.79	1536.27
1327.54	3022.62
1192.07	1855.84
1705.45	2586.37
2394.5	2867.7
2088.55	3989.11
2332.27	2522.85
3636.48	2377.65
2521.55	2996.05
2549.43	1365.79
1362.55	2706.94
1270.5	1725.55
1214.11	2310.88
2472.94	1417.64
1778.7	775.912
1405.98	5743.18
2524.79	1090.3
1011.86	1739.16
1667.21	1434.5
4497.31	2046.41
2450.9	2452.84
1442.92	693.589
2008.17	2544.89
2573.41	443.054
1688.6	324.366
946.393	2797.04
1439.68	2292.09
1126.6	2123.55
998.25	1914.18
1448.11	1735.27
1260.78	2410.71
1053.35
9580.6	3395.99
1011.86	1663.32
685.81	1329.49
777.209	3422.57	3026.51
820.639	2539.7	627.017
755.817	1234.2	3591.11
2136.51	3160.04	4285.34
882.867	3143.19	6289.62
4744.93	3201.53	3026.51
397.939	2684.9	3278.67
852.401	1185.58	8549.94
1324.3	2262.27	2354.31
3805.66	3230.05	3056.33
8148.05	6333.7	4206.91
1021.59	1822.13	4424.06
914.63	1877.88	2534.52
1051.4	3230.05	1618.59
1768.98	717.573	1255.59
571.79	987.878	5636.22
1531.73	3158.1	5058.01
742.205	1506.45	4965.97
1873.99	1743.7
657.289	1437.74	4457.77
717.573	1241.98	1726.84
964.542	1476.63	3841.96
1531.73	5091.07	1951.12
2255.78	891.294	2736.76
1309.39	2305.7	1560.25
943.151		1735.27
4042.91	1411.16	946.393
4553.06	4407.21	3408.96
1407.92	1055.29	4957.54
484.864	5960.33	5440.46
1163.54	1966.03	797.303
	2143.64	3666.3
964.542	3619.63	1682.12
1592.01	1912.88	4096.06
2155.31	4074.67	4029.3
1638.68	917.871	1019.64
1369.03	3388.86	2299.22
2006.22	2250.6	1056.59
2432.75	1.67174	2032.8
857.587		1621.83
2098.27	2603.23	1155.12
1785.83	2683.61	5102.74
886.109	3104.95
1417.64	1528.49	5763.27
2140.4	2130.03	3420.62
565.113	6540.48	2227.26
1262.07	981.396	2176.7
1136.97		3644.91
2713.42	4402.02	4034.48
2253.84	1100.02	4612.69
1272.44	3300.71	1198.55
1178.45	1413.11	2833.99
1362.55	2013.35	3583.33
1486.36		4918.65
2975.95	1541.45	2175.41
1616.65	1561.55	2847.6
3220.33	2013.35	2156.61
2649.9	2066.51	471.511
886.109	1581.64	1130.48
1356.06	1523.3	1449.41
2776.95	2718.61	3081.61
2505.99	1870.75	1013.16
750.632	2581.84	1359.31
2201.98	1997.8	2449.6
282.557	1777.4	6032.28
1352.82	3486.09	3746.68
1733.97	5402.22	2657.03
496.597	1977.7	7655.41
829.066	2362.74	1277.63
909.444	1787.13	2150.13
1203.73	2415.89	1286.06
2402.93	2646.66	3889.28
1090.3	1748.88	4048.1
3296.82	2081.41
1275.68	3451.09	2076.88
901.018	2173.46	3181.43
1785.83	3944.38	1576.46
1984.83	2306.99	633.694
3556.1		1350.88
3685.1	2317.36	1544.69
2021.13	1272.44	738.964
3225.51	1424.77	3785.57
2661.57	944.448	5509.17
1957.61	987.878	1986.13
1058.53	224.023	4201.72
3019.38	1038.44	4201.72
2173.46	1973.16	1345.69
2852.14	2605.17	2775.65
943.151	1536.27	902.962
1292.54	336.034	1186.88
1043.62	2623.32	2049.65
8614.76	1494.78	2118.36
1317.82	571.79	5826.8
971.673	2041.23	2140.4
1232.26	2955.86	4684.64
1670.45	5350.36
966.487	2143.64	3930.77
904.259	1916.12	4034.48
1442.92	1347.64	1098.72
877.682	1667.21	1501.26
1016.4	523.303	2123.55
978.155	683.866	1896.03
1350.88	1118.82	3705.19
1566.73	3300.71	4077.91
2673.24	454.787	1560.25
2922.8	506.579	2280.42
1655.54	1230.31	1118.82
1286.06	2725.09	1215.4
1762.49		1317.82
	1748.88	971.673
2752.32	2052.89	1521.36
1429.31	2569.52	886.109
1650.35	2190.32	657.289
1506.45	2315.42	1145.39
1780.64	1568.03	469.825
2109.94	1814.35	5636.22
528.359	3556.1	576.846
3773.9	1925.84	255.785
1678.87	3469.24	2140.4
4989.3		1695.08
1668.5	6222.85	928.242
7551.69	2260.32	1384.59
1317.82	1146.69	2464.51
889.35		3143.19
1387.83	5353.6
1278.93	4426.01	8005.44
	3880.86	4442.21
2481.36	4123.29	3007.71
1803.98	3315.61	5249.89
1667.21	5653.07	1803.98
1945.94	2172.16	1391.07
1810.46	2392.56	1384.59
3882.15	1043.62	3517.86
2181.89	2143.64	3964.48
2946.13	874.441	1292.54
2531.28	1827.32	799.248
3701.95	5581.12	1387.83
2421.08	2128.09	1504.51
3027.81	2118.36	1809.16
1407.92	2168.28	762.3
640.371	6323.33	2904
820.639	4967.26
2513.13	1877.88	3825.76
4109.68	8076.75	2505.99
2201.98	4496.01	3892.53
1658.78	2549.43	2509.89
1576.46	3113.37	3706.49
1969.27	2136.51	2599.99
4004.67	1295.78	4354.05
2728.33	4609.45	3869.19
2176.7		6194.33
1551.82	4748.17	2469.7
4848.64		1782.59
3858.82	1499.97	2260.32
	2880.66	2419.14
3502.95	1.67174	2071.69
4074.67		3455.63
3616.39	1.67174	8731.44
1608.22	1.67174	2108.64
3165.23	1.67174	757.114
1190.12	3642.96	5319.89
785.635	660.53	1070.2
560.122	4527.77	4009.2
4828.55	3093.28	1668.5
	1459.78	834.251
2476.18	3552.86	1939.46
1322.36	1621.83	2850.84
2636.93	1372.92	2536.46
1088.35	1676.93	2581.84
692.293	1019.64	5542.88
1631.56	1229.01	3108.19
1790.37	8887.01	4191.35
3812.15	1575.16	4179.68
2060.02	1013.16
2785.38	1.67174	3725.29
3427.76		3944.38
4987.36	4922.54	2118.36
2484.6	4127.83	1260.78
2566.28	623.647	2317.36
	2268.75	1254.29
2002.98	2865.75	3425.81
5706.23	2559.8	1884.36
1243.92	5625.85	2163.74
4974.39	1508.39	2218.84
2144.94	1105.2	1138.91
2736.76	1496.73	2442.47
2432.75	2716.66	2343.94
874.441	1732.03	2048.36
4109.68	5925.32	1984.83
1536.27		2152.07
3587.86	1126.6	3773.9
908.148	2706.94	3189.86
1200.49	2730.28	1695.08
1016.4	1892.79	1192.07
837.492	3701.95	1934.27
	2877.42	2043.17
1516.17	3529.53	2066.51
2181.89	1257.54	2063.26
	2148.18	4002.72
7214.62		1188.82
2793.8		6060.8
1374.21		2994.75
1286.06
2668.7		1214.11
2561.74		949.634
1777.4		1250.4
1979.65		1206.97
1579.7		3527.58
839.437		1894.08
831.01		1508.39
1890.84		1653.59
650.159
		2822.32
1541.45		1205.68
2192.26
2845.66		5890.32
1208.92		1544.69
1647.11		2657.03
1743.7		1782.59
6495.1		1354.12
3068		3452.39
5679.65		3213.2
4092.82		4724.83
2259.03		3082.91
4225.06		2002.98
2434.69		3168.47
1618.59		4368.96
2124.84		2614.89
2879.37		3412.2
2566.28		2028.26
1444.87		2176.7
1698.97		2098.27
2144.94		1469.5
1444.87		5351.65
628.638		1569.97
2357.55		5255.07
1872.69
2563.04		6754.39
2138.46		3036.23
1114.93		1225.77
1019.64		1033.25
2141.7		1713.88
		1754.07
14098.6		1516.17
1765.73		1722.31
1713.88		3436.18
5061.26		640.371
1381.34		2172.16
2528.03		1038.44
1846.11		6030.98
576.846		1024.83
1809.16		590.199
944.448		834.251
744.15		2008.17
840.734		1329.49
2596.74		1832.5
1178.45		2912.43
1428.02		2494.33
1151.88		4355.35
2469.7		689.052
1853.89
2282.36		2262.27
1264.02		7389.64
1101.96		1393.01
1058.53		1794.26
1287.35		1334.02
3058.27		1616.65
1697.02		2084.66
4770.21		2561.74
2975.95		2569.52
1483.11		4231.54
1479.87		3238.48
		1350.88
2158.55		1404.68
1282.17		3090.04
1596.55		2357.55
1810.46		3502.95
1561.55		3534.71
1563.49		6909.96
1847.41		1437.74
2056.78		3382.38
1332.73		7084.98
2860.57		1584.88
1583.59
1170.67		2643.42
4248.4		3905.49
576.846		4768.26
801.192		6366.76
2524.79		2909.18
742.205		2485.9
1065.02		1501.26
526.674		2521.55
906.203		1613.4
1165.49		1827.32
847.864		1192.07
530.045		1162.25
1113.63		1158.36
2466.45		7272.96
1939.46		2701.76
1202.44		3746.68
1286.06		5388.6
2643.42		2476.18
984.637		5462.5
2513.13		1901.21
1327.54		1536.27
2703.7		2271.99
683.866		3420.62
1520.06		2397.74
2118.36		1947.88
4695.01		2693.33
1859.08		3917.16
1715.17		4845.4
1974.46		4560.83
1367.73		1516.17
1432.55		3066.7
2859.27		5009.4
1571.92		1081.87
1.67174		1324.3
292.604		2839.18
1203.73		1540.16
396.253		1518.12
1133.73		1725.55
2750.37		1743.7
1803.98
1150.58		2233.74
1297.72		1739.16
1604.98		1914.18
804.434		3466
3257.28		1523.3
998.25		2106.7
1264.02		2678.42
1257.54		6909.96
1356.06		2947.43
2023.08		3201.53
1494.78		2557.85
2153.37		2222.08
2058.08		2787.32
1269.2
2847.6		3205.42
2144.94		767.485
1312.63		1048.16
1446.16		1551.82
1498.02		3093.28
665.716		1815.65
1163.54		1981.59
1723.6		6572.89
2025.02		2819.08
		4338.5
1250.4		4055.88
1725.55		7156.28
1997.8		3290.33
1849.35		1540.16
1273.74		1872.69
1628.31		2596.74
1506.45		3624.81
1019.64		4188.11
1715.17		1787.13
2467.75		2116.42
1628.31		2121.6
2104.75		1160.3
2290.79		1250.4
3335.71		2192.26
2472.94		2745.19
2720.55		4381.93
1991.31		1889.54
2583.13		4383.87
727.296		3967.72
2118.36		1770.92
623.647
1103.26		1829.26
1056.59		4954.3
1078.63		1790.37
867.959		3563.23
523.303		2303.75
632.009		2476.18
801.192		2329.03
1775.46		9191.67
4064.3		1384.59
		2788.62
2034.74		6467.23
3322.1		1113.63
1531.73		1466.26
987.878		2467.75
1021.59		1324.3
1899.27		3693.52
1894.08		1195.31
2651.84		3703.25
3183.38		2426.26
2101.51		1260.78
1571.92		1787.13
1061.78		1384.59
1280.87		2487.84
2058.08		1481.17
		1697.02
744.15		2469.7
742.205		2454.14
665.716		4109.68
1512.93
2513.13		2788.62
2054.84		4779.93
1720.36		1702.21
3658.52		677.384
2524.79		1897.97
2043.17		2243.47
1098.72		998.25
3004.47		1889.54
1739.16		1275.68
2369.22		3364.23
1472.74		1496.73
947.689		2314.12
7162.77		1511.63
6897		1227.07
2942.89		461.464
2675.18		446.425
1698.97		847.864
1778.7		1944.64
1411.16		5030.79
2268.75		919.816
1558.31		941.207
936.021		1723.6
1160.3		2365.98
1897.97		2045.12
1474.69		618.655
615.285
2352.37		1770.92
		1538.21
2131.98		1138.91
3273.48		1001.49
1432.55		1108.45
1691.84		2013.35
1252.35		1526.54
946.393		1503.21
742.205		657.289
1765.73		787.58
4311.92
3322.1		3053.09
3257.28		2039.93
1290.59		993.064
4118.1		1907.69
2441.17		1648.41
1088.35		4009.2
1319.12		2023.08
463.149		4390.35
504.959		5526.02
222.402
1996.5		2267.45
1518.12		1544.69
2108.64		1643.22
1656.84		1881.12
709.146		1533.03
801.192		2146.89
788.876		2292.09
2399.04		1698.97
1379.4		3191.81
960.005		715.628
1056.59		1835.74
357.814		854.346
1631.56		2009.46
2598.04		1673.69
1885.65		9068.51
849.16		1941.4
1044.92		1232.26
1188.82		989.823
974.914		1627.02
683.866		1613.4
1035.2		5296.56
884.164		1593.31
1352.82		1.67174
1466.26
1643.22		5597.98
2036.69		1101.96
1238.74		4271.73
1852.6		1754.07
		2424.32
963.246		1357.36
816.101		2355.61
1472.74		6657.16
1797.5		2484.6
3113.37		4455.82
2951.32		718.869
3486.09		6074.41
906.203
3101.7
1162.25
3527.58
1044.92
1113.63
837.492
923.057
3379.14
852.401
958.06
742.205
1255.59
1273.74
3130.22
1001.49
732.482
627.017
926.298
2501.46
635.314
1050.11
571.79
2076.88
2688.79
919.816
2577.95
1118.82
1125.3
2314.12
1300.96
1208.92
1171.97
764.244
923.057
1603.68
1409.22
4236.73
1476.63
2498.22
1964.74
1936.21
1974.46
1419.59
912.685
1653.59
1904.45
1424.77
3221.62
1110.39
837.492
2605.17
4112.92
2932.52
4886.89
807.675
1249.11
1708.69
3792.05
2302.46
1733.97
1685.36
1680.17
1492.84
1297.72
1508.39
1146.69
3442.66
2138.46
1635.44
2207.17
854.346
1832.5
1944.64
937.966
2384.13
1653.59
2791.86
2544.89
3853.63
1096.78
1130.48
1321.06
1927.79
1635.44
1056.59
765.541
1685.36
1812.41
1631.56
1339.21
2429.51
1807.22
915.926
1396.25
1488.3
2710.18
2712.13
7415.57
1203.73
2934.47
730.537
908.148
2904
974.914
1356.06
1472.74
1230.31
1202.44
1051.4
1866.21
3238.48
514.941
499.903
448.11
1278.93
4139.49
2243.47
996.305
1835.74
2310.88
978.155
710.443
2358.85
2259.03
1991.31
3365.53
1036.49
2273.93
1707.4
1422.83
2148.18
680.625
2078.17
1035.2

## Sheet: cTGF
cTGF
sh mock	sh Fib4 #1	sh Fib4 #2
0.801146	1.93292	1.28931
	1.46374	1.32709
0.994909	1.5725	1.26106
1.10354	1.42562	3.90257
1.10112	1.45974	4.05368
1.08162	1.41827	3.72902
1.07296	2.95641	5.54751
0.958096	3.06324	5.00293
0.968947	2.96453	5.71564

## Sheet: PAI-1
PAI-1
sh mock	sh Fib4 #1	sh Fib4 #2
1.14941	1.28927	1.36503
0.888605	1.26928	1.33382
1.01494	1.23893	1.37878
1.02915	1.57278	5.64813
0.909783	1.6307	5.59176
1.00811	1.63862	4.82273
0.961768	4.04743	4.04806
1.1128	3.38149	3.2201
0.92543	3.23114	2.63571

## Sheet: ANP
ANP
sh mock	sh Fib4 #1	sh Fib4 #2
1.10681	1.18303	0.886525
1.09268	1.16852	0.84839
1.14165	1.13744
0.859188	1.02977	1.90138
0.90475	1.04934	1.89955
0.894923	1.01875	1.90632
1.09558	3.65885	2.27317
1.0043	3.50576	2.33612
0.900124	3.60478	2.22347

## Sheet: Myh6Myh7
Myh6				Myh7				Myh7/Myh6
sh mock	sh Fib4 #1	sh Fib4 #2		sh mock	sh Fib4 #1	sh Fib4 #2		sh mock	sh Fib4 #1	sh Fib4 #2
	162.564	96.7843		86.5857	138.619	89.4502			0.852705	0.924222
110.23	149.782	117.416		100.888	91.4035	85.1649		0.915246	0.610246	0.725329
102.713		100.7			88.2933	84.6582				0.840695
98.1848	115.487	101.714		100.234	99.0941	116.549		1.02087	0.858058	1.14585
95.1432	145.151	171.898		97.5376	100.72	110.176		1.02517	0.693899	0.640938
93.7286	144.648			95.8087	99.1354	116.614		1.02219	0.685357
98.2923	136.439	74.4075		97.617	395.358	348.144		0.993129	2.89769	4.67888
99.1818	133.325	71.688		108.677	382.876	324.382		1.09573	2.87175	4.52492
102.526	131.717	61.781		93.7063	389.804	357.006		0.913977	2.95941	5.77858
