# Supplementary material for: Induction of cardiac fibulin-4 protects against pressure overload-induced cardiac hypertrophy and heart failure
Source: Commun Biol. 2025 Apr 24;8:661. doi: 10.1038/s42003-025-08087-8 (PMC12022050; doi:10.1038/s42003-025-08087-8)
Supplement: Supplementary file 8 — Supplementary Data 5 [file 42003_2025_8087_MOESM8_ESM.xlsx]

## Sheet: FigS1a-LVdPdTp40
++	RR
10200	3591
10100	4443
10013	5814
10100
	3470
11908	4670
9350	2820
8361
9120
11074
7950
10200
8720
7740
9120
9570
10500
10900
10300
10276
11800
9010

## Sheet: FigS1b-LVdPdTmin
++	RR
-12300	-5832
-10400
	-4141
-15400	-5802
-13912
-13200	-4010
	-5080
-7601	-3770
-10000
-6424
-12300
-13141
-6430
-13500
-15900
-8400
-11900
-14700
-11100
-13500
-11600
-14844
-17900
-8280

## Sheet: FigS1c-LVEDP
++	RR
5	12.55
2.79
	12.67
0.9	7.26
-0.8
0.7
2
3
5.5
1.5
0.5
4.7
5.2
5.63
6.24
4.46
4.46
5.44
4.71
3.65
2.42
3.27
3.71

## Sheet: FigS1d-LungW-TL
++	RR
51.3778	86.1167
57.7527
51.0286	96.2697
54.7637	93.7877
47.4205	85.2308
53.9551
48.7486
57.8444
49
56.1348
56.0167
58.9441
55.8927
57.7527
88.2926
64.788
72.5319
64.5968
78.1596
67.4064
56.4011
69.9462
68.7268
71.129

## Sheet: FigS2a-LVW-TL
LVW/TL
sham +/+	sham +/R	sTAC +/+	sTAC +/R
46.55	47.21	112.94	109.51
71.09	49.71
	51.34
57.71	71.74	120.68
55.49	43.57
60.2	57.26
53.99	51.86	99.18
42.2	55.28
54.18
56.17	59.44
57.26	62.37

## Sheet: FigS2b-LVdPdTp40
LV dPdtP40
sham +/+	sham +/R	sTAC +/+	sTAC +/R
8720	9300	5540	4390
7740	9320
	8630
9570	10151	5980
10500
10900	9610
10300	8990	5430
10276	9120
11800	11300
9010	11500

## Sheet: FigS2c-LVdPdTmin
LV dPdtmin
sham +/+	sham +/R	sTAC +/+	sTAC +/R
-10400	-13200	-8250	-4724
-15900	-14400	-5950	-4770
-8400	-16200
	-10800
-14700	-9057	-5380
-11100
-13500	-12600
-11600	-12700	-4980
-14844	-11900
-17900	-14300
-8280	-12900

## Sheet: FigS2d-LVEDD
LVEDD
sham +/+	sham +/R	sTAC +/+	sTAC +/R
2.819	3.331	5.06	5.5
3.839	3.04
3.325	2.93
3.818	4.166	5.41
3.406	2.747
3.891	3.578
3.255	3.005	4.64
2.847	3.686
3.524
3.67	3.02
3.17	3.746
3.757
	2.25274
	3.40697

## Sheet: FigS2e-EF
EF
sham +/+	sham +/R	sTAC +/+	sTAC +/R
76.59	79.1	21	11.5
70.8	74.78
67.21	88.36
61.97	61.32	24
68.06	73.77
80.11	67.12
81.73	84.8978	31.4
78.85	78
76.61
65.8	78.6225
69.2	66
73.16
	71.72

## Sheet: FigS2f-LVEDP
LVEDP
sham +/+	sham +/R	sTAC +/+	sTAC +/R
5.63	2.46	17	15.1
6.24	1.49
	4.55
4.46	4.85	11.3
5.44
4.71	5.42
3.65	6.87	6.13
		17.3
2.42	4.46	0.35
3.27	4.67	4
3.71	4.08	4.45
		3.82

[truncated: 4 more sheets: FigS2g-SPG, FigS2h-aortaDistensibility, FigS2i-RVW-TL, FigS2j-AortaDiameter]
